# Supplementary material for: Genetic determinants of inherited susceptibility to hypercholesterolemia – a comprehensive literature review
Source: Lipids Health Dis. 2017 Jun 2;16:103. doi: 10.1186/s12944-017-0488-4 (PMC5457620; doi:10.1186/s12944-017-0488-4)
Supplement: Supplementary file 1 — SNPs in the genes with a recognized or potential role in lipid metabolism, identified to be associated with TC, LDL-C and HDL-C levels in GWAS. (XLSX 29 kb) [file 12944_2017_488_MOESM1_ESM.xlsx]

## Sheet: Sheet1
Locus	Lipid related gene/s*	Other genes**	SNP	Alleles			Variant effect#	Associated lipid traits	References†
1p36.11	LDLRAP1	TMEM57	rs12027135	A	/	T	Intronic	TC, LDL-C	19,23,26
			rs10903129	A	/	G	Intronic
1p32.3	PCSK9		rs11206510	T	/	C	Intergenic	LDL-C, TC
			rs2479409	G	/	A	Upstream
			rs11591147	G	/	T	Coding (non-synonymous)		15,17,20,
			rs10493178	A	/	G	Intronic		22-26,39
			rs72669744	C	/	T	Intronic
1p31.3	ANGPTL3	DOCK7, ATG4C	rs2131925	G	/	T	Intronic	LDL-C, TC
			rs10889353	A	/	C	Intronic
			rs1167998	C	/	A	Intronic		15,19,23,
			rs11207995	A	/	C	Intronic		25,26,94
			rs12130333	C	/	T	Regulatory
1p13.3	SORT1	PSRC1, CELSR2	rs646776	C	/	T	Downstream	LDL-C, TC
			rs599839	G	/	A	Downstream
			rs12740374	G	/	T	3'UTR
			rs629301	G	/	T	3'UTR		14-26,38
			rs660240	T	/	C	3'UTR		92166
			rs657420	C	/	T	Upstream
			rs4970834	C	/	T	Intronic
			rs3902354	C	/	A	Downstream
1q25.2	ANGPTL1		rs4650994	G	/	A	Intronic	HDL-C	26
1q42.13	GALNT2		rs4846914	G	/	A	Intronic	HDL-C
			rs2144300	C	/	T	Intronic		16,17,20,
			rs10489615	A	/	G	Intronic		23-26,38
			rs12726525	G	/	A	Intronic
2p24.1	APOB		rs693	G	/	A	Coding (synonymous)
			rs562338	A	/	G	Intergenic
			rs506585	G	/	A	Intergenic
			rs515135	T	/	C	Intergenic
			rs1367117	G	/	A	Coding (non-synonymous)
			rs7575840	G	/	T	Intergenic
			rs754523	A	/	G	Intergenic
			rs6754295	T	/	G	Intergenic
			rs503662	T	/	C	Intergenic
			rs1801695	C	/	K	Coding (non-synonymous)	LDL-C, TC	14-26
			rs1801702	C	/	G	Coding (non-synonymous)
			rs934197	G	/	A	Upstream
			rs1042031	C	/	T	Coding (non-synonymous)
			rs538928	A	/	G	Intergenic
			rs1713222	A	/	G	Upstream
			rs478442	G	/	T	Intergenic
			rs4591370	A	/	G	Intergenic
			rs4560142	C	/	T	Intergenic
			rs576203	A	/	G	Intergenic
			rs488507	G	/	T	Intergenic
2p23.3	GCKR		rs1260326	T	/	C	Coding (non-synonymous)	TC	23,26
2p21	ABCG5, ABCG8		rs4299376	G	/	T	Intronic	LDL-C, TC
			rs6756629	G	/	M	Coding (non-synonymous)		19,20,22,
			rs6544713	T	/	C	Intronic		26,92
			rs4245791	C	/	T	Intronic
2q14.2	INSIG2		rs10490626	G	/	A	Intergenic	LDL-C, TC	26
2q31.1	ABCB11		rs2287623	G	/	A	Intronic	TC	26
4p16.3	LRPAP1		rs6831256	A	/	G	Intronic	LDL-C, TC	26
5q13.3	HMGCR		rs3846662	A	/	G	Intronic	LDL-C, TC
			rs12916	T	/	C	3'UTR
			rs12654264	A	/	T	Intronic		15,16,19,
			rs3846663	C	/	T	Intronic		20,22-24,
			rs3761739	C	/	T	Upstream		38,94
			rs10045497	C	/	A	Intronic
			rs7703051	C	/	A	Intronic
6p22.3	MYLIP	GMPR	rs2142672	G	/	A	Intergenic	LDL-C, TC	23,24,26
			rs3757354	C	/	T	Upstream
6p21.32	B3GALT4, RXRB		rs2269346	C	/	T	Intronic	LDL-C	15,17
			rs2254287	C	/	G	Intronic
6q25.3/q26	LPA		rs1564348	T	/	C	Intronic	LDL-C, TC	23,26
			rs1084651	G	/	A	Upstream
7p22.1	DAGLB		rs702485	A	/	G	3'UTR	HDL-C	26
7p13	NPC1L1		rs2072183	G	/	M	Coding (synonymous)	TC, LDL-C	23,26
7q11.23	MLXIPL		rs17145738	C	/	T	Downstream	HDL-C	23,26
8p23.1	PPP1R3B		rs9987289	A	/	G	Intronic
			rs2126259	T	/	C	Intronic	HDL-C, TC, LDL-C	23-26
			rs19334	G	/	A	Upstream
8p21.3	LPL		rs12678919	A	/	G	Intergenic	HDL-C
			rs328	C	/	G	Coding (nonsyn./ Stop)
			rs10503669	C	/	A	Intergenic
			rs17411031	C	/	G	Intergenic
			rs10096633	C	/	T	Intergenic
			rs17482753	G	/	T	Intergenic
			rs2083637	A	/	G	Intergenic		14,16,17,19,
			rs2197089	G	/	A	Downstream		20,22-26,37,
			rs6586891	C	/	A	Intergenic		38,91-94
			rs325	T	/	C	Intronic
			rs331	G	/	A	Intronic
			rs17489282	C	/	T	Intergenic
			rs17410962	G	/	A	Intergenic
			rs17489268	T	/	A	Intergenic
			rs4922117	T	/	C	Intergenic
			rs4523270	T	/	C	Intergenic
8q12.1	CYP7A1		rs2081687	T	/	C	Intergenic	TC, LDL-C	23,26
8q24.13	TRIB1	MADD	rs2954029	A	/	T	Intronic	TC, LDL-C, HDL-C
			rs2954021	A	/	G	Intronic		15,19,23,
			rs6987702	T	/	C	Intronic		24,26
			rs4518686	A	/	G	Intergenic
9p24.2	VLDLR		rs3780181	A	/	G	Intronic	TC, LDL-C	26
9p22.3	TTC39B		rs581080	G	/	C	Intronic
			rs643531	C	/	A	Intronic	HDL-C, TC	20,23,24,26
			rs471364	C	/	T	Intronic
9q31.1	ABCA1		rs3890182	G	/	A	Intronic
			rs4149268	C	/	T	Intronic
			rs3905000	G	/	A	Intronic		14-17,19,20,
			rs1883025	C	/	T	Intronic	HDL-C, TC	22-26,37-39
			rs4149327	C	/	G	Intronic		108
			rs2575876	G	/	A	Intronic
11p11.2	NR1H3	MADD,FOLH1	rs7120118	T	/	C	Intronic
			rs2167079	C	/	T	5'UTR	HDL-C	19,21,38
			rs7395662	A	/	G	Downstream
11p11.2	LRP4		rs3136441	T	/	C	Intronic	HDL-C	23,26
11q12.2	FADS1, FADS2, FADS3	MYRF, TMEM258,	rs174537	G	/	T	Intronic	LDL-C, HDL-C, TC
		FEN1	rs174546	C	/	T	3'UTR
			rs174547	T	/	C	Intronic
			rs174556	C	/	T	Intronic		19-23,25,26
			rs174570	C	/	T	Intronic
			rs102275	T	/	C	Downstream
			rs1535	A	/	G	Intronic
11q13.5	MOGAT2, DGAT2		rs499974	C	/	A	Downstream	HDL-C	26
11q23.3	APOA1, APOA4,	ZNF259	rs964184	G	/	C	Downstream	TC, HDL-C, LDL-C
	APOA5, APOC3		rs28927680	C	/	G	3'UTR		20,23,24,
			rs651821	C	/	T	5'UTR		26,47
			rs7350481	T	/	C	Intergenic
12q13.3	LRP1	R3HDM2	rs11613352	C	/	T	Intronic	HDL-C	23,26
12q21.2	OSBPL8	ZDHHC17	rs17259942	A	/	G	Intergenic	HDL-C	92
12q24.11	MVK	MMAB, MYO1H	rs4766613	G	/	A	Intronic	HDL-C
		UBE3B, KCTD10	rs7134594	C	/	T	Intronic		15,23,24,26
			rs9943753	A	/	G	Intronic
12q24.31	HNF1A		rs1169288	A	/	C	Coding (non-synonymous)	TC, LDL-C	20,22,23,26
			rs2650000	A	/	C	Intronic
12q24.31	SCARB1		rs838880	C	/	T	Downstream	HDL-C	23,26
15q21.3	LIPC		rs1532085	A	/	G	Intronic	HDL-C, TC
			rs4775041	G	/	C	Intronic
			rs261332	A	/	G	Intronic
			rs1800588	C	/	T	Upstream		14-17,19-26,
			rs10468017	C	/	T	Intronic		37-39,46,
			rs261334	G	/	C	Intronic		94108
			rs8034802	T	/	A	Intronic
			rs35853021	G	/	T	Intronic
			rs1077834	T	/	C	Upstream
			rs2043085	T	/	C	Intronic
16q13	CETP		rs3764261	C	/	A	Upstream	HDL-C, TC, LDL-C
			rs9989419	A	/	G	Regulatory
			rs247617	C	/	A	Regulatory
			rs1800775	C	/	A	Upstream		14-17,19-26,
			rs1864163	G	/	A	Intronic		37-39,46,47,
			rs12596776	C	/	G	Intronic		91-94,108,
			rs1532624	C	/	A	Intronic		165166
			rs173539	C	/	T	Intergenic
			rs9939224	T	/	G	Intronic
			rs5880	G	/	C	Coding (non-synonymous)
			rs118146573	G	/	A	Intronic
16q22.1	LCAT	GFOD2	rs255052	G	/	A	Intronic	HDL-C
			rs2271293	G	/	A	Intronic
			rs255049	T	/	C	Intronic		17,20,21,
			rs16942887	G	/	A	Intronic		23-26
			rs12449157	A	/	G	3'UTR
17q12	STARD3		rs11869286	G	/	C	Intronic	HDL-C	23,26
17q21.32	OSBPL7		rs7206971	G	/	W	Intronic	LDL-C, TC	23,26
17q24.2	APOH	PRXCA	rs1801689	A	/	C	Coding (non-synonymous)	LDL-C	26
17q24.2	ABCA8		rs4148008	C	/	G	Intronic	HDL-C	23,26
18q21.1	LIPG	ACAA2	rs2156552	A	/	T	Downstream	HDL-C, TC
			rs4939883	T	/	C	Intergenic
			rs7240405	A	/	G	Intergenic		15-17,19,20,
			rs506696	A	/	C	Intronic		22-24,26,37,
			rs7241918	G	/	T	Intergenic		39,91,92
			rs7228085	A	/	G	Intergenic
			rs1943981	A	/	T	Intergenic
			rs6507945	A	/	C	Intergenic
19p13.11	NCAN	CILP2, PBX4, SF4	rs10401969	T	/	C	Intronic	TC, LDL-C
			rs16996148	G	/	T	Downstream		16,17,19,20,
			rs2304130	A	/	G	Intronic		23,24,26
19p13.2	LDLR		rs6511720	G	/	T	Intronic	LDL-C, TC
			rs688	C	/	T	Coding (synonymous)
			rs2228671	C	/	T	Coding (synonymous)
			rs11668477	A	/	G	Intergenic		14-26,
			rs1529729	C	/	T	Intronic		388,39
			rs2738459	A	/	C	Intronic
			rs6413504	A	/	G	Intronic
			rs55791371	A	/	C	Intergenic
19p13.2	ANGPTL4		rs7255436	C	/	A	Intronic	HDL-C	20,23,26
			rs2967605	C	/	T	Downstream
19p13.2	ANGPTL8	LOC55908	rs737337	T	/	C	Upstream	HDL-C	23,26
			rs2278426	C	/	T	Intronic
19q13.32	APOE	TOMM40	rs4420638	A	/	G	Downstream	LDL-C, TC, HDL-C
	APOC1, APOC2		rs4803750	A	/	G	Upstream
	APOC4		rs10402271	T	/	G	Downstream
			rs157580	G	/	A	Intronic		14-26,37-39
			rs1160985	C	/	T	Intronic
			rs2075650	A	/	G	Intronic
			rs7412	C	/	T	Coding (non-synonymous)
20q13.12	HNF4A		rs1800961	C	/	T	Coding (non-synonymous)	HDL-C, TC	20,22,23,26
20q13.12	PLTP		rs7679	T	/	C	3'UTR
			rs6065906	T	/	C	Intergenic	HDL-C	20,22,23,25,
			rs6065904	G	/	A	Intronic		26,37
22q13.31	PPARA		rs4253772	C	/	T	Intronic	TC, LDL-C	26
