# Supplementary material for: Genetic determinants of inherited susceptibility to hypercholesterolemia – a comprehensive literature review
Source: Lipids Health Dis. 2017 Jun 2;16:103. doi: 10.1186/s12944-017-0488-4 (PMC5457620; doi:10.1186/s12944-017-0488-4)
Supplement: Supplementary file 2 — SNVs in the genes with no recognized role in lipid metabolism, identified to be associated with TC, LDL-C and HDL-C levels in GWAS. (XLSX 16 kb) [file 12944_2017_488_MOESM2_ESM.xlsx]

## Sheet: Sheet1
Locus	Gene	Lead SNP	Allele	Variant effect *	Major lipid trait	References #
1p36.12	RAP1GAP	rs12134357	T / C	Intronic	HDL-C	165
1p36.12	ASAP3	rs1077514	C / T	Intronic	TC	26
1p36.11	PIGV-NROB2	rs12748152	C / T	Upstream	HDL-C, LDL-C ,TC	26
1p34.3	PABPC4	rs4660293	A / G	Intronic	HDL-C	23,26
1p22.1	EVI5	rs7515577	C / A	Intronic	TC	23,26
1q21.3	ANXA9-CERS2	rs267733	A / G	Coding (non-synonymous)	LDL-C	26
1q23.1	HDGF-PMVK	rs12145743	T / G	Intronic	HDL-C	26
1q25.3	ZNF648	rs1689800	A / G	Intronic	HDL-C	23,26
1q32.2	CR1L	rs4844614	G / T	Intronic	LDL-C	21
1q41	MOSC1	rs2642442	C / T	Intronic	TC, LDL-C	23,26
1q41	ESRRG	rs7547186	A / G	Intronic	HDL-C	165
1q42.3	IRF2BP2	rs514230	A / T	Upstream	TC, LDL-C	23,26
2p25.1	TAF1B	rs450286	C / T	Intronic	HDL-C	165
2p15	EHBP1	rs2710642	G / A	Intronic	LDL-C	26
2q14.2	LOC84931	rs2030746	C / T	Downstream	LDL-C, TC	26
2q14.2	CLASP1	rs10496565	A / G	Intronic	HDL-C	165
2q21.3	LCT	rs2322660	C / T	Intronic	TC	92
2q21.3	MCM6,	rs309180	G / A	Intronic	TC	23,26,92
	RAB3GAP1	rs632632	T / C	Upstream
	R3HDM1	rs7570971	C / A	Intronic
		rs6730157	A / G	Intronic
		rs12465802	G / A	Intronic
2q24.3	COBLL1, GRB14	rs12328675	T / C	3’UTR	HDL-C	22,23,26,37
2q33.2	FAM117B	rs11694172	A / G	Intronic	TC	26
2q34	CPS1	rs1047891	C / A	Coding (non-synonymous)	HDL-C	26
2q35	FN1	rs1250229	T / C	Upstream	LDL-C	26
2q36.3	IRS1	rs2972146	G / T	Intergenic	HDL-C	23,26
2q37.1	UGT1A1	rs11563251	C / T	Intronic	TC, LDL-C	26
3p25.3	ATG7	rs2606736	C / T	Intronic	HDL-C	26
3p25.2	RAF1	rs2290159	G / C	Intronic	TC	23,26
3p22.3	CMTM6	rs7640978	C / T	Intronic	LDL-C, TC	26
3p21.31	SETD2	rs2290547	G / A	Intronic	HDL	26
3p21.31	RBM5	rs2013208	C / T	Intronic	HDL-C	26
3p21.1	STAB1	rs13326165	A / G	Intronic	HDL-C	26
3p14.3	PXK	rs13315871	G / A	Intronic	TC	26
3q13.33	GSK3B	rs6805251	T / C	Intronic	HDL-C	26
3q22.1	ACAD11	rs17404153	G / T	Intronic	LDL-C, HDL-C	26
4p15.2	C4orf52	rs10019888	A / G	Regulatory	HDL-C	26
4q22.1	FAM13A	rs3822072	G / A	Intronic	HDL-C	26
4q23	ADH5	rs2602836	A / G	Intronic	HDL-C	26
4q24	SLC39A8	rs13107325	C / T	Coding (non-synonymous)	HDL-C	23,24,26
4q26	NDST4, UGT8	rs78557978	G / C	Upstream	HDL-C	166
5p13.2	UGT3A1	rs2242225	C / T	3’UTR	HDL-C	165
5q11.2	ARL15	rs6450176	G / A	Intronic	HDL-C	23,26
5q23.2	CSNK1G3	rs4530754	G / A	Intronic	LDL-C, TC	26
5q33.3	TIMD4, HAVCR1	rs6882076	T / C	Intronic	TC, LDL-C	20,23,26
		rs1501908	G / C	Intergenic
6p22.2	HFE	rs1800562	G / A	Coding (non-synonymous)	LDL-C, TC	23,26
6p21.32	HLA	rs3177928	G / A	3’UTR	TC, LDL-C	23,26
6p21.31	C6orf106	rs2814982	C / T	Upstream	TC	23,26
6p21.2	KCNK17	rs2758886	G / A	Intergenic	TC	26
6p21.1	VEGFA	rs998584	C / A	Downstream	HDL-C	26
6q15	GABRR1	rs9359845	G / A	Intronic	HDL-C	165
6q23.3	HBS1L	rs9376090	T / C	Intronic	TC	26
6q22.1	FRK	rs9488822	A / T	Intronic	TC, LDL-C	23,26
6q22.33	RSPO3	rs1936800	C / T	Upstream	HDL-C	26
6q23.1	TMEM200A	rs17059002	T / C	Intronic	HDL-C	165
6q24.1	CITED2	rs605066	C / T	Intergenic	HDL-C	23,26
6q25.3	IGF2R-SLC22A1	rs456598	G / A	Upstream	LDL-C	24
7p22.3	GPR146	rs1997243	A / G	Intronic	TC	26
7p21.1	SNX13	rs4142995	G / T	Intronic	HDL-C	26
7p15.3	DNAH11	rs12670798	T / C	Intronic	TC, LDL-C	19,23,26
7p15.2	MIR148A	rs4722551	T / C	Upstream	LDL-C, TC	26
7p12.2	IKZF1	rs4917014	T / G	Regulatory	HDL-C	26
7q32.2	KLF14	rs4731702	C / T	Intergenic	HDL-C	23,26
7q36.1	TMEM176A	rs17173637	T / C	Intronic	HDL-C	26
8p22	NAT2	rs1495741	G / A	Intergenic	TC	23,26
8q11.23	SOX17	rs10102164	G / A	Intergenic	LDL-C, TC	26
8q23.3	TRPS1	rs2293889	T / G	Intronic	HDL-C, TC	23,26
		rs2737229	A / C	Intronic
8q24.3	PLEC1	rs11136341	A / G	Intronic	LDL-C ,TC	23,26
9q31.1	GRIN3A	rs1323432	A / G	Intronic	HDL-C	17
9q34.2	ABO	rs635634	C / T	Upstream	LDL-C, TC	22,23,26
10p15.3	ADARB2	rs2813397	C / T	Intronic	HDL-C	165
10p13	VIM-CUBN	rs10904908	A / G	Intronic	TC	26
10q11.21	MARCH8-ALOX5	rs970548	A / C	Intronic	HDL-C	26
10q25.2	GPAM	rs2255141	A / G	Intronic	TC, LDL-C	23,26
11p15.4	AMPD3	rs2923084	A / G	Intronic	HDL-C	23,26
11p15.1	SPTY2D1	rs10128711	T / C	Intronic	TC	23,26
11q11.12	OR4C46	rs11246602	T / C	Upstream	HDL-C	26
11q13.1	KAT5	rs12801636	G / A	Intronic	HDL-C	26
11q23.3	PHLDB1	rs11603023	T / C	Intronic	TC	26
11q23.3	SIK3	rs11216230	G / A	Intronic	HDL-C	166
11q24.1	UBASH3B	rs7941030	T / C	Upstream	TC, HDL-C	57,60
11q24.2	ST3GAL4	rs11220462	G / A	Intronic	LDL-C, TC	23,26
12p13.31	PHC1-A2ML1	rs4883201	A / G	Intronic	TC	26
12p13.2	BCL2L14	rs1544669	G / T	Intronic	HDL-C	165
12p12.2	PDE3A	rs7134375	C / A	Intergenic	HDL-C	23,26
12q24.12	BRAP	rs11065987	A / G	Intergenic	TC, LDL-C	23,26
12q24.31	SBNO1	rs4759375	C / T	Intronic	HDL-C	23,26
12q24.31	ZNF664	rs4765127	G / T	Intronic	HDL-C	23,26
13q13.1	BRCA2	rs4942486	T / C	Intronic	LDL-C	26
14q12	NYNRIN	rs8017377	G / A	Coding (non-synonymous)	LDL-C	23,26
14q24.3	C14orf118	rs2246454	G / T	Upstream	HDL-C	165
14q32.33	AKT1	rs4983559	G / A	Downstream	HDL-C	26
15q22.2	LACTB	rs2652834	A / G	Intronic	HDL-C	23,26
15q22.2	RORA	rs148533712	T / C	Intronic	HDL-C	166
16q12.2	FTO	rs1121980	G / A	Intronic	HDL-C	26
16q22.1	CTCF,PRMT8	rs2271293	G / A	Intronic	HDL-C	19
16q22.2	HPR	rs2000999	G / A	Intronic	TC, LDL-C	23,26
16q23.2-q23.3	CMIP	rs2925979	T / C	Intronic	HDL-C	23,26
17p13.2	PSMB6-PLD2	rs11654690	G / A	Downstream	HDL-C	165
17p13.1	DLG4	rs314253	T / C	Downstream	TC, LDL-C	26
17q11.2-q12	ACCN1	rs280049	A / G	Intronic	HDL-C	165
17q25.3	PGS1	rs4129767	G / A	Intronic	HDL-C	23,26
18q21.32	MC4R	rs12967135	G / A	Intergenic	HDL-C	23,26
19q13.11	PEPD	rs731839	G / A	Intronic	HDL-C	26
19q13.32	BCAM	rs4605275	T / C	Intergenic	LDL-C	18
		rs10402271	T / G	Downstream
19q13.32	BCL3	rs4803750	A / G	Upstream	LDL-C	18
19q13.32	CLPTM1	rs16979595	G / A	Intronic	HDL-C	14
19q13.33	MAMSTR (FLJ36070)	rs492602	A / G	Coding (synonymous)	TC	23,26
19q13.4	LILRA3	rs386000	G / C	Intergenic	HDL-C	23,26
19q13.41	HAS1	rs17695224	G / A	Intronic	HDL-C	26
19q13.42	ZNF665	rs6509732	C / T	Intronic	HDL-C	165
20p13	SLC23A2	rs6133175	A / G	Intronic	HDL-C	165
		rs3914810	C / T	Intronic
20p13	TMC2	rs4815298	A / G	Intronic	HDL-C	165
20p12.1	SPTLC3	rs364585	A / G	Intergenic	LDL-C	26
20p11.23	SNX5	rs2328223	A / C	Intergenic	LDL-C	26
20q11.22	ERGIC3	rs2277862	C / T	Non-coding exonic	TC	23,26
20q12	MAFB	rs2902940	A / G	Intergenic	TC, LDL-C	20,23,26
		rs6102059	C / T	Intergenic
20q12	TOP1	rs6029526	T / A	Intronic	LDL-C, TC	23,26
21q22.2	FLJ45139 (LOC400867)	rs467571	T / C	Downstream	HDL-C	165
21q22.3	FLJ41733 (LOC400870)	rs496300	C / T	Upstream	HDL-C	93
22q11.1	CCT8L2	rs2236639	A / G	Coding (non-synonymous)	HDL-C	165
22q11.21	UBE2L3	rs181362	C / T	Intronic	HDL-C	23,26
22q12.2	MTMR3	rs5763662	C / T	Intronic	LDL-C	26
22q12.3	TOM1	rs138777	A / G	Intronic	TC	26
Xq12	AR	rs5031002	G / A	Intronic	LDL-C	21
